# Supplementary material for: CD4+ T helper 2 cell–macrophage crosstalk induces IL-24–mediated breast cancer suppression
Source: JCI Insight. 2025 Jan 9;10(1):e180962. doi: 10.1172/jci.insight.180962 (PMC11721301; doi:10.1172/jci.insight.180962)
Supplement: Supporting data values [file jciinsight-10-180962-s271.xlsx]

## Sheet: Figure 1B
Levels of serum TSLP (pg/mL)
mouse number	EtOH	Calcipotriol
mouse -1	197.934	378.654
mouse-2	179.258	370.414
mouse -3	136.962	314.386
mouse-4	201.779	459.95
mouse -5	135.863
	EtOH	Calcipotriol
Average	170.4	380.9
SD	32.14	59.97
p-value, Mann-Whitney U test
TSLP concentration	EtOH vs Calcipotriol		p =	0.0159

## Sheet: Figure 1D and E
Topical calcipotriol treatment effect on PyMt breast tumor growth
Days	WT EtOH control										WT + Calciptiol
	tumor-1	tumor-2	tumor-3	tumor-4	tumor-5	tumor-6	tumor-7	tumor-8	tumor-9	tumor-10	tumor-1	tumor-2	tumor-3	tumor-4	tumor-5	tumor-6	tumor-7	tumor-8	tumor-9	tumor-10
7	6.877	5.566	3.61	2.601	1.8	0	3.61	3.078	0	2.601	8.125	10.206	4.2	8.4375	18.513	6.348	5.733	0.936	5.0715	12.615
9	38.808	7.497	20.808	7.2	23.976	18.432	15.857	15.376	6.877	6.174	23.888	6.05	4.851	21.386	25.725	16.896	1.521	3.078	22.663	17.298
11	34.223	8.4375	11.76	9.802	11.368	14.4	13.036	13.95	8.352	9.126	9.126	25.047	9.8415	12.615	38.4	7.2	38.4	8.125	11.368	24.624
13	126.85	74.36	35.301	15.376	37.926	77.248	80.057	25.272	19.058	43.56	70.227	43.218	19.602	15.857	14.896	67.626	24.624	13.95	5.5125	13.95
15	222.38	94.08	28.158	16.384	68.927	61.763	104.43	31.181	26.696	42.527	17.408	59.643	24.624	43.56	63.75	15.857	41.603	15.376	40.678	54.121
17	213.75	87.725	109.8	23.976	194.4	145.93	71.656	124.93	75.843	202.5	43.56	139.26	43.56	63.36	130.7	17.298	74.88	25.272	64.512	104.43
19	265.24	168.34	219.49	52.9	196.99	205.35	285.77	189.22	272	208.09	16.896	46.575	176.4	70.227	146.07	75.843	43.56	81.461	71.656	164.78
21	287.09	364.37	289.13	328.74	282.12	303.12	418.18	352.35	344.39	313.45	115.35	189.22	162.66	197.17	194.4	352.35	72.5	278.84	115.35	181.48
p-value, two-way ANOVA
tumor growth	EtOH vs Calcipotriol		p <	0.0001

## Sheet: Figure 1G
Percentage of CD3+ T cells of total cells in the tumor section
Tumor number	EtOH	Calcipotriol
tumor-1	0.247036	3.40285
tumor-2	0.051733	3.96197
tumor-3	0.103466	5.01078
tumor-4	0.247036	2.65583
tumor-5	0.051733	3.86389
tumor-6	0.103466	2.3085
tumor-7	0	4.04634
tumor-8	0.247036	3.32791
	EtOH	Calcipotriol
Average	0.1314	3.572
SD	0.1012	0.8499
p-value, Mann-Whitney U test
CD3+ T cells	EtOH vs Calcipotriol		p =	0.0002

## Sheet: Figure 1H
Percentage of CD4+ T cells of total cells in the tumor section
Tumor number	EtOH	Calcipotriol
tumor-1	0	0.768386
tumor-2	0.247036	0.898045
tumor-3	0.051733	1.34698
tumor-4	0	0.704607
tumor-5	0.247036	2.63447
tumor-6	0.051733	3.06392
tumor-7	0	3.66379
tumor-8	0.247036	1.95122
	EtOH	Calcipotriol
Average	0.1056	1.879
SD	0.1191	1.135
p-value, Mann-Whitney U test
CD4+ T cells	EtOH vs Calcipotriol		p =	0.0002

## Sheet: Figure 1I
Percentage of CD8+ T cells of total cells in the tumor section
Tumor number	EtOH	Calcipotriol
tumor-1	0.052826	0.375587
tumor-2	0.065359	0.331263
tumor-3	0.046125	0.922509
tumor-4	0.042626	0.3544
tumor-5	0.1772	1.26638
tumor-6	0.1772	1.49912
tumor-7	0.065359	0.706215
tumor-8	0.04095	0.319052
	EtOH	Calcipotriol
Average	0.08346	0.7218
SD	0.0586	0.4646
p-value, Mann-Whitney U test
CD8+ T cells	EtOH vs Calcipotriol		p =	0.0002

## Sheet: Figure 1J
Ratio of CD4+ T to CD8+ T cells in calcipotriol- and ETOH-treated breast tumors
Tumor number	EtOH	Calcipotriol
tumor-1	0	2.04583
tumor-2	3.77968	2.71097
tumor-3	1.12158	1.46013
tumor-4	0	1.98817
tumor-5	1.39411	2.08032
tumor-6	0.291947	2.04382
tumor-7	0	5.18793
tumor-8	6.03263	6.11568
	EtOH	Calcipotriol
Average	1.577	2.954
SD	2.206	1.717
p-value, Mann-Whitney U test
CD4/CD8	EtOH vs Calcipotriol		p =	0.0494

## Sheet: Figure 2A
The differential gene expression between calcipotriol- and EtOH-treated PyMt tumors
gene_name	log2FoldChange	pvalue	padj
Hbb-bs	-2.89608	1.87419e-36	3.53303e-32
Hba-a1	-2.64226	3.81424e-35	3.59511e-31
Slc4a4	3.14466	1.31617e-30	8.27039e-27
Anxa8	3.17322	1.64517e-25	7.75329e-22
Snca	-3.08899	2.77583e-25	1.04654e-21
Inmt	3.96016	3.80689e-25	1.19606e-21
Krt76	3.37792	7.17642e-25	1.93261e-21
Alas2	-3.02881	5.25237e-24	1.12217e-20
Arc	2.84103	5.35754e-24	1.12217e-20
Grik2	3.62516	2.21361e-23	4.17287e-20
Otop1	-1.80769	2.67741e-23	4.58836e-20
Fbln7	2.32093	6.85855e-19	1.07742e-15
Clip4	3.25231	1.29122e-18	1.87237e-15
Masp1	1.80956	1.66999e-18	2.24864e-15
Emid1	-2.42712	1.15561e-17	1.45229e-14
Ppl	1.89468	2.62891e-17	3.09735e-14
Foxd1	9.92673	4.64166e-17	5.14706e-14
Vegfa	1.45535	1.31743e-16	1.37971e-13
Cldn3	3.94074	1.51705e-16	1.50516e-13
Slpi	2.72486	2.03663e-16	1.91962e-13
Lcn2	2.74711	2.43877e-16	2.1892e-13
Rpl17-ps10	-1.15579	7.1142e-16	6.0959e-13
Tent5c	-2.44545	9.86667e-16	8.08681e-13
Plscr4	2.37423	1.27669e-15	1.00278e-12
Ccl24	3.56788	1.55717e-15	1.17417e-12
Hbb-bt	-2.44579	2.3829e-15	1.7277e-12
Dlx3	3.95094	2.4845e-15	1.73464e-12
Osmr	1.76056	1.21736e-14	8.19588e-12
Grem1	-1.1762	2.74495e-14	1.74735e-11
Slc7a2	1.24933	2.78079e-14	1.74735e-11
Lyz2	-1.76113	3.28807e-14	1.99947e-11
Mir22hg	1.57456	4.49025e-14	2.64518e-11
Medag	1.99408	7.87939e-14	4.36866e-11
Igfbp4	2.49528	8.58549e-14	4.62414e-11
Rnase2a	8.87448	1.71239e-13	8.96674e-11
Lynx1	2.43823	1.76334e-13	8.98396e-11
Glis3	2.6423	2.90084e-13	1.43905e-10
Depp1	-2.17558	1.03386e-12	4.99724e-10
Kdr	-1.68555	1.35505e-12	6.38602e-10
Rgs5	-2.63857	1.62126e-12	7.45424e-10
Celsr1	3.76673	4.93824e-12	2.21645e-09
Prelp	2.22851	6.11976e-12	2.68288e-09
Inka1	-1.79346	7.23903e-12	3.10143e-09
Fut9	8.30432	9.68169e-12	4.05577e-09
Hsd11b1	2.44386	1.03071e-11	4.22388e-09
Fst	3.16583	1.57104e-11	6.3012e-09
Nptx1	-2.23585	2.39984e-11	9.16133e-09
Gm8113	1.46139	2.42993e-11	9.16133e-09
Hhip	2.13045	3.24684e-11	1.20012e-08
Hba-a2	-2.12011	4.89586e-11	1.77484e-08
Car4	3.71635	5.71564e-11	2.03294e-08
Csf2rb	-1.36194	6.68522e-11	2.33376e-08
Nlrc5	1.93542	7.53113e-11	2.58126e-08
Prl2c2	2.4248	1.06796e-10	3.59504e-08
Klk6	8.66177	1.20129e-10	3.90439e-08
Enah	2.12809	1.34135e-10	4.28573e-08
Gng2	-1.41293	1.48133e-10	4.6541e-08
Fam49a	-1.51215	1.55946e-10	4.81925e-08
Stab1	-1.41231	1.85892e-10	5.65201e-08
Trabd2b	2.70948	2.07344e-10	6.20419e-08
Msx3	6.79131	2.1187e-10	6.24055e-08
Fam84a	1.64687	2.34297e-10	6.79496e-08
Cd93	-1.57768	2.52384e-10	7.20862e-08
Mylk	-1.36866	3.98365e-10	1.12083e-07
Irx3os	1.95365	4.56181e-10	1.26463e-07
Robo4	-2.1036	5.1729e-10	1.41325e-07
Cryab	1.29712	5.45666e-10	1.46948e-07
Pdgfrl	1.90299	5.57714e-10	1.48077e-07
Spon2	2.24697	6.72572e-10	1.76093e-07
Klhl22	2.56365	7.29926e-10	1.88491e-07
Clec4n	-1.87316	8.31646e-10	2.11856e-07
Gfra1	2.17198	8.77801e-10	2.20632e-07
Hhipl1	2.34432	1.0259e-09	2.5266e-07
Adgrl4	-2.33111	1.03959e-09	2.5266e-07
Nat8	3.7258	1.04543e-09	2.5266e-07
Prdm16	-1.15575	1.06891e-09	2.53424e-07
Itga7	1.51263	1.07548e-09	2.53424e-07
Sla	-1.5135	1.09935e-09	2.55851e-07
Fosb	1.32863	1.26923e-09	2.91783e-07
Cmklr1	-1.00717	1.44312e-09	3.27763e-07
Trim35	1.76008	1.49855e-09	3.36301e-07
Srgap3	1.22612	1.74015e-09	3.85924e-07
Celf2	-1.00283	1.84314e-09	4.04012e-07
Tns4	1.45408	2.01373e-09	4.34128e-07
Ereg	7.08661	2.02659e-09	4.34128e-07
Prnp	-1.00855	2.34261e-09	4.96185e-07
Egr3	-1.04779	2.91376e-09	6.10304e-07
Pld5	-2.20396	2.97147e-09	6.15552e-07
Sox18	-1.72235	3.17019e-09	6.49579e-07
Crabp2	4.47126	3.54755e-09	7.19084e-07
Setbp1	3.52143	3.93141e-09	7.80116e-07
Cyp1b1	2.90409	4.55424e-09	8.94292e-07
Fah	-1.20099	4.72029e-09	9.17342e-07
Tmem53	1.59515	4.98474e-09	9.58302e-07
Col4a6	6.80051	5.03272e-09	9.58302e-07
Mark1	2.4269	5.51569e-09	1.02753e-06
Mcam	-1.29694	5.52553e-09	1.02753e-06
Sytl5	6.13206	5.55981e-09	1.02753e-06
Cytip	-1.42708	5.8577e-09	1.07207e-06
Fabp4	-1.14415	5.96146e-09	1.08057e-06
Apol6	4.11475	7.42959e-09	1.33386e-06
Cdon	1.67809	7.64955e-09	1.36039e-06
Gm17322	-1.54872	8.72323e-09	1.50864e-06
Vwf	-1.74287	9.01126e-09	1.54428e-06
Ptges	1.20455	9.45167e-09	1.60517e-06
Apoe	-1.65702	9.63444e-09	1.6216e-06
Krt16	7.2864	9.72257e-09	1.62195e-06
Esm1	-2.60537	1.11857e-08	1.84967e-06
P2ry12	-1.67132	1.8859e-08	3.06476e-06
Nfe2l3	3.8326	1.95662e-08	3.13337e-06
L3hypdh	1.84329	1.96515e-08	3.13337e-06
Arap3	-1.79268	1.97799e-08	3.13337e-06
Mmrn2	-1.69434	2.05283e-08	3.22482e-06
Fbln1	-1.43495	2.3022e-08	3.58668e-06
Rora	2.16497	2.85032e-08	4.40421e-06
Tslp	1.83573	3.0297e-08	4.64333e-06
Serpinb2	3.27938	3.34585e-08	5.0865e-06
Tmem88	-2.3992	3.82993e-08	5.73e-06
Elmo1	-1.64372	3.92843e-08	5.78554e-06
Cd163	1.47357	4.10252e-08	5.99509e-06
Esam	-1.28221	5.26997e-08	7.64186e-06
Col18a1	-1.43531	5.78107e-08	8.319e-06
Clec14a	-3.0604	6.50861e-08	9.29499e-06
Itga4	-2.37815	6.88759e-08	9.76226e-06
Wisp2	3.35695	7.61429e-08	1.07117e-05
Cyp26b1	1.77225	7.78261e-08	1.08674e-05
mt-Tc	2.13341	7.89582e-08	1.09444e-05
Mgst1	1.78892	8.02195e-08	1.10381e-05
Tinagl1	1.6598	8.2191e-08	1.12274e-05
Adcy4	-2.09428	8.5585e-08	1.16069e-05
Hspa1b	1.2071	8.76625e-08	1.18038e-05
Rgs1	-1.06002	9.19867e-08	1.22499e-05
Dsp	3.99981	9.22755e-08	1.22499e-05
Aif1l	1.09972	9.62853e-08	1.26928e-05
Axin2	1.19037	1.03894e-07	1.36007e-05
Ucp2	-1.60283	1.11587e-07	1.44546e-05
S1pr1	-1.3233	1.12234e-07	1.44546e-05
Rassf2	-1.20958	1.12717e-07	1.44546e-05
Stfa3	7.52286	1.14074e-07	1.45297e-05
F830016B08Rik	4.21753	1.18448e-07	1.49856e-05
Tmem273	-1.77944	1.20671e-07	1.50701e-05
Clcf1	1.19646	1.20714e-07	1.50701e-05
Fhl1	1.80314	1.23937e-07	1.53707e-05
Epb41l4a	-1.72857	1.2512e-07	1.5416e-05
Cand2	3.49374	1.30158e-07	1.59325e-05
Dmkn	7.3477	1.33466e-07	1.62321e-05
Rgs10	-1.56624	1.39097e-07	1.68084e-05
Rab3b	-1.45339	1.49506e-07	1.79512e-05
Dmpk	1.18458	1.62211e-07	1.93535e-05
Gulp1	2.60571	1.70051e-07	2.00048e-05
Apold1	-1.92095	1.78059e-07	2.07197e-05
Csf1r	-1.6913	2.19756e-07	2.54149e-05
Sema3c	1.3207	2.30456e-07	2.64684e-05
2010005H15Rik	4.0229	2.47272e-07	2.80803e-05
Nid2	-1.66043	2.66175e-07	3.00459e-05
Gm5483	3.8721	2.79145e-07	3.13224e-05
Angptl4	1.27986	2.98819e-07	3.33316e-05
Il19	5.33541	3.20106e-07	3.52884e-05
Lmcd1	2.48274	3.27236e-07	3.58647e-05
Gm4841	4.42746	3.3679e-07	3.66985e-05
Whrn	2.29507	4.15372e-07	4.47438e-05
Trp63	2.47104	4.35202e-07	4.66136e-05
Gbp9	1.53238	4.59103e-07	4.88957e-05
C1qtnf1	-1.41697	4.86886e-07	5.12754e-05
Il13ra2	3.58477	4.93198e-07	5.16515e-05
Dglucy	-1.00742	5.08256e-07	5.29345e-05
Tmprss6	6.47628	5.16929e-07	5.32494e-05
Hmox1	1.36729	5.23471e-07	5.36302e-05
Mtmr7	1.83259	5.35975e-07	5.46096e-05
Lgals3	1.24346	5.52389e-07	5.56849e-05
Fos	1.22618	5.60435e-07	5.61955e-05
Bhlhb9	2.94524	5.65129e-07	5.63664e-05
Golm1	-1.32704	6.19083e-07	6.0783e-05
Wfdc17	1.53886	6.37861e-07	6.23022e-05
Prkcb	-1.01444	6.69284e-07	6.50344e-05
Edn2	7.11326	6.77476e-07	6.54928e-05
H2afy2	2.86461	6.88318e-07	6.62015e-05
Gfpt2	1.12504	7.32066e-07	7.00516e-05
Gm8145	6.95448	7.57883e-07	7.21558e-05
F630040K05Rik	6.77506	7.66051e-07	7.2567e-05
Spint1	-1.84359	7.74954e-07	7.30433e-05
Tspan13	-1.99948	7.80978e-07	7.32449e-05
Nfkbiz	1.02519	8.04212e-07	7.47287e-05
Gpr88	2.79947	8.04728e-07	7.47287e-05
Ccrl2	-1.39356	8.22705e-07	7.56745e-05
Nol4	-3.2884	8.22941e-07	7.56745e-05
Plvap	-1.1555	8.71718e-07	7.97706e-05
Perp	4.29472	9.72197e-07	8.811e-05
Klhl33	3.87826	9.95671e-07	8.98057e-05
Popdc3	-1.80279	1.01443e-06	9.10617e-05
Casp4	1.07083	1.04193e-06	9.30877e-05
Il24	3.19467	1.0491e-06	9.32854e-05
Ctgf	1.05041	1.06762e-06	9.44865e-05
Barx2	6.89172	1.08143e-06	9.52619e-05
Sectm1b	6.65331	1.20917e-06	0.000105041
Gpha2	-2.84499	1.25249e-06	0.000107811
Pecam1	-1.3794	1.32082e-06	0.000113176
Podxl	-1.30565	1.37661e-06	0.000117217
Pkn1	-1.01715	1.38042e-06	0.000117217
Hexb	-1.26292	1.46976e-06	0.000124244
Ncf2	-1.08509	1.48406e-06	0.000124893
Tnik	-1.75282	1.52482e-06	0.000127188
Alx4	6.88501	1.584e-06	0.000131542
Prex1	-1.37277	1.59262e-06	0.000131677
Serpine2	2.37315	1.60606e-06	0.000132209
Siglece	-2.36864	1.65465e-06	0.000135616
Ptprb	-1.58975	1.74301e-06	0.00014224
Tob1	1.5293	1.75977e-06	0.000142989
Anxa6	-1.04174	1.80784e-06	0.000146265
Dusp2	1.30018	2.01902e-06	0.000161274
Ret	4.74777	2.07432e-06	0.000164991
Abcg3	-3.20238	2.12265e-06	0.000168127
mt-Tl2	4.48017	2.1401e-06	0.000168799
Crlf1	1.52119	2.22309e-06	0.000174615
Atp8a1	-1.31857	2.2445e-06	0.000175564
C130030K03Rik	6.75237	2.25832e-06	0.000175687
Cacna1c	3.78021	2.2647e-06	0.000175687
Gm47468	3.25891	2.32476e-06	0.000179607
Unc13c	-1.58209	2.36231e-06	0.000181763
Tie1	-1.6656	2.41454e-06	0.000184405
Serpina1e	7.04176	2.41622e-06	0.000184405
Hacd4	-1.37966	2.46401e-06	0.000186124
Hr	1.23698	2.47056e-06	0.000186124
Cdc42ep3	1.06026	2.47569e-06	0.000186124
Cxcr4	-1.67132	2.47824e-06	0.000186124
Cxcl13	3.90747	2.50622e-06	0.00018748
Hsph1	1.24104	2.60527e-06	0.000194119
Chil3	5.42715	2.64344e-06	0.000196187
Rflna	-1.6939	2.68067e-06	0.00019817
Maoa	1.77463	2.75526e-06	0.000202889
Vash1	-2.14051	2.79667e-06	0.000205136
Thbs3	1.257	2.85642e-06	0.000208707
Gstm1	1.50346	2.94059e-06	0.000214027
N4bp3	-1.18173	3.18692e-06	0.0002293
Rps6ka2	-1.28911	3.22208e-06	0.000230948
Acot1	4.76855	3.38214e-06	0.000239938
Alb	1.63208	3.38568e-06	0.000239938
Dnajc22	5.35875	3.43542e-06	0.000242551
Gzmb	2.8269	3.5192e-06	0.000247539
Nipal2	6.03748	3.74818e-06	0.000262665
Syt12	-1.30254	3.78645e-06	0.000264364
mt-Ts2	3.63155	3.91053e-06	0.000270759
Lgi3	6.87105	3.92113e-06	0.000270759
Afap1l1	-1.84297	3.95065e-06	0.000271802
Sh3tc1	-1.22085	4.21385e-06	0.000287809
Isl1	2.25637	4.29709e-06	0.000292011
Slco2b1	-1.62512	4.30636e-06	0.000292011
Adgre1	-1.23158	4.36194e-06	0.00029472
Bend5	3.06235	4.53586e-06	0.000305376
She	-2.12038	4.57432e-06	0.00030687
Gm13038	6.57521	4.85901e-06	0.000321568
Gdpd2	2.62908	4.85903e-06	0.000321568
Inpp5d	-1.40386	4.86165e-06	0.000321568
Fermt3	-1.38842	5.08675e-06	0.000334113
Plet1	-1.33592	5.61895e-06	0.000361511
Ly6a	2.39899	5.64774e-06	0.000362127
Gm26772	1.80127	5.8972e-06	0.000376499
Rragb	6.79185	5.91182e-06	0.000376499
Alox5	-1.09996	6.31409e-06	0.000399816
Gm7361	6.147	6.50712e-06	0.000410253
Mcpt2	-2.26023	6.63715e-06	0.000417056
Pear1	-1.10193	6.67154e-06	0.000417825
Tenm4	-1.09934	6.82802e-06	0.000426209
Rbp1	1.03506	7.04336e-06	0.000437528
Cacnb1	1.47357	7.05578e-06	0.000437528
P3h4	1.74358	7.08934e-06	0.000438168
mt-Th	3.13507	7.1917e-06	0.000443041
Bicc1	1.31136	7.35164e-06	0.000451419
Acyp2	4.89371	7.39554e-06	0.000452641
Esyt3	1.58803	7.64394e-06	0.00046633
Scarf2	2.02258	7.8108e-06	0.000474972
Hspb1	1.1214	7.91707e-06	0.000479887
Mgat3	2.00917	8.17234e-06	0.000493772
H2-Q7	2.28201	8.41375e-06	0.000506734
Iigp1	2.69004	8.79283e-06	0.000526202
Ncf1	-1.05689	8.92398e-06	0.000532361
Timp1	1.15837	8.98507e-06	0.000534314
Speg	1.13113	9.04637e-06	0.000536268
Dclk1	1.47484	9.27701e-06	0.000547616
Bmper	1.43913	9.46619e-06	0.00055591
C1ra	1.54141	9.93919e-06	0.000581875
Rgs14	-1.2364	1.01629e-05	0.000593127
Arhgef6	-1.14802	1.02104e-05	0.000594063
Fcgr3	-1.12307	1.06499e-05	0.000617728
Icam2	-1.84356	1.0695e-05	0.00061844
Retnla	4.50867	1.13337e-05	0.000653368
Ushbp1	-1.82053	1.14736e-05	0.000659417
Bmp8a	-2.67586	1.21288e-05	0.000690758
Klhl6	-1.06441	1.22164e-05	0.000693569
Gm44974	6.37494	1.22518e-05	0.000693569
Trf	-1.3311	1.31753e-05	0.000739187
Gm43061	6.35301	1.34154e-05	0.000750427
Aplnr	-2.01659	1.35619e-05	0.000756375
Mtcl1	-1.19308	1.36972e-05	0.000761671
Pi15	1.65814	1.41787e-05	0.000786126
Rasip1	-1.84796	1.4719e-05	0.000812795
Sfrp1	1.45069	1.48102e-05	0.000812795
Des	-2.03916	1.48322e-05	0.000812795
Entpd1	-1.53595	1.53406e-05	0.000838219
Gm45338	1.80605	1.5494e-05	0.000844153
Ank3	1.24422	1.5725e-05	0.000851815
Serpina3g	1.64379	1.58701e-05	0.000854762
AC110534.4	6.3643	1.65382e-05	0.000888212
A430010J10Rik	4.09477	1.70165e-05	0.00090872
Shank3	-1.60665	1.71065e-05	0.000909932
Myct1	-1.7884	1.71357e-05	0.000909932
Slc16a6	-1.09122	1.72374e-05	0.000912759
Cers6	-1.08297	1.7561e-05	0.000927291
Hlx	-1.11819	1.80084e-05	0.000948257
Hip1r	1.01095	1.81079e-05	0.00095084
Rac2	-1.05427	1.91234e-05	0.000998603
Glt1d1	6.47591	1.92615e-05	0.00100236
Grk5	1.17161	1.96714e-05	0.00101596
Gm20705	6.54903	2.01256e-05	0.00103375
Zbp1	1.683	2.03351e-05	0.00104168
Nfam1	-1.24076	2.04174e-05	0.00104279
Card9	-1.37343	2.04823e-05	0.00104279
Hexdc	1.06327	2.05694e-05	0.00104279
Klhl3	-2.25891	2.05804e-05	0.00104279
Ar	4.00909	2.09598e-05	0.00105364
Prkar2b	-1.03314	2.12173e-05	0.00106374
Neb	4.61049	2.25159e-05	0.00111991
Fgd1	-1.09057	2.30109e-05	0.00113853
Robo2	-2.01315	2.31582e-05	0.00114281
C1qb	-1.06217	2.34345e-05	0.00115343
Acpp	1.26869	2.53222e-05	0.00123665
Plppr3	1.10832	2.58028e-05	0.00125687
Got2-ps1	-3.38039	2.59618e-05	0.00125824
Msrb2	-1.95681	2.59645e-05	0.00125824
Ifi30	-1.16601	2.69488e-05	0.00129595
Fam171b	-1.59187	2.72712e-05	0.00130012
Laptm5	-1.16917	2.72894e-05	0.00130012
Gimap6	-1.21138	2.73553e-05	0.00130012
Bcat1	2.43835	2.73804e-05	0.00130012
Gm12607	2.77938	2.76755e-05	0.00130978
Clca3a2	4.20912	2.77228e-05	0.00130978
Fam198b	-1.22122	2.80305e-05	0.00131945
S1pr3	1.0378	2.81742e-05	0.00131945
Mir99ahg	1.24162	2.81777e-05	0.00131945
Insc	3.38497	2.82075e-05	0.00131945
Lama4	-1.16427	2.83173e-05	0.00132131
Sprr2a1	6.3261	2.91023e-05	0.00134793
Foxq1	6.19983	2.99317e-05	0.00138295
Ptgis	2.25838	3.09904e-05	0.00142836
3830403N18Rik	2.4744	3.10956e-05	0.00142971
Il17rd	-1.00337	3.13879e-05	0.00143848
Fam167b	-1.59755	3.14389e-05	0.00143848
Ctsf	-1.40326	3.17721e-05	0.00145021
Chst7	-1.70265	3.23145e-05	0.0014714
Gimap8	-2.07143	3.26553e-05	0.00148334
Atp10d	1.34196	3.46983e-05	0.00156483
Chrd	1.33508	3.49807e-05	0.0015738
Gm5424	-1.18197	3.538e-05	0.00158267
Erc2	-3.1129	3.53884e-05	0.00158267
Dll4	-1.39866	3.61228e-05	0.00160601
Gm16104	-2.53238	3.74442e-05	0.00165307
Igha	4.08751	3.87373e-05	0.00169822
Lif	1.37556	3.94211e-05	0.00172419
Slurp1	6.51264	4.16112e-05	0.00181577
C1ql1	5.80891	4.18814e-05	0.00182334
Lipo3	-1.92614	4.31157e-05	0.00187275
Kcnj12	-1.29386	4.42311e-05	0.00191678
Rcsd1	-1.39861	4.46215e-05	0.00192927
Zfp366	-2.11155	4.55514e-05	0.00195326
Vsir	-1.0565	4.5591e-05	0.00195326
D930016D06Rik	1.01759	4.74717e-05	0.00202007
Klrc1	4.71938	4.77072e-05	0.00202429
Kbtbd11	-1.11621	4.77857e-05	0.00202429
Enpp2	1.37914	4.79806e-05	0.00202799
Adamtsl1	1.6802	4.82757e-05	0.0020359
Cd300a	-2.12557	4.86109e-05	0.00204546
Slc6a12	6.84398	4.90325e-05	0.00205403
Gpr135	3.41447	4.93352e-05	0.00206212
Ckmt1	6.32818	5.0623e-05	0.00211127
Adgrb2	3.04743	5.11835e-05	0.00212057
Ngef	-1.09918	5.32906e-05	0.00219821
Phlda2	4.94653	5.46144e-05	0.00224502
Gpr171	-2.23363	5.48717e-05	0.00224867
Cyp3a13	6.35671	5.51802e-05	0.0022564
Nt5dc2	-1.07459	5.54276e-05	0.00226161
Ldb2	-1.49532	5.65683e-05	0.00230317
Kcnj8	-2.08465	5.74923e-05	0.00233289
Cd101	-2.70319	5.76396e-05	0.00233289
Tmem185b	1.24469	5.7853e-05	0.00233289
Dapk2	-1.43784	5.7917e-05	0.00233289
Col4a1	-1.28296	5.92624e-05	0.00237876
Gm6569	6.22948	5.98449e-05	0.00239012
Slc5a7	6.24481	6.04427e-05	0.00240889
Lamc2	-1.24407	6.27657e-05	0.00249619
Mars2	1.06147	6.50219e-05	0.00258048
Lama1	3.95354	6.52487e-05	0.00258404
Cd3e	6.14333	6.65709e-05	0.00261443
Piezo2	-1.31974	6.90199e-05	0.00270498
Cyp2f2	3.60285	7.01247e-05	0.00274257
Unc93b1	-1.12516	7.31923e-05	0.00285381
Cda	1.72424	7.32717e-05	0.00285381
Gm20756	6.8501	7.49194e-05	0.00290001
Gm43338	6.15407	7.68749e-05	0.00296961
Erg	-2.01979	7.85176e-05	0.00302069
Mertk	-1.44452	7.91395e-05	0.00303841
Ntpcr	-1.07484	8.00502e-05	0.00306713
Csf2ra	-1.06807	8.03568e-05	0.00307263
Vldlr	1.77054	8.08094e-05	0.00308126
Ramp2	-1.06256	8.62789e-05	0.00327912
Aldh1a3	1.88587	9.0588e-05	0.00342906
Zfp783	6.06666	9.20917e-05	0.00347204
Dapk1	-1.15333	9.2408e-05	0.00347656
Arhgap25	-1.44776	9.25805e-05	0.00347656
Pde1a	1.62717	9.46743e-05	0.00354108
Kctd12	-1.18391	9.5778e-05	0.00357527
Khdrbs3	1.40696	9.61759e-05	0.00358303
Fat2	6.00654	9.71365e-05	0.0035992
Otulinl	-1.26634	9.73312e-05	0.0035992
Edil3	-1.38507	9.73738e-05	0.0035992
Dixdc1	1.06489	9.78056e-05	0.00360329
Stc2	1.89094	0.000100183	0.00368138
Nudt17	-1.26684	0.000103599	0.00378568
Gm47017	6.09395	0.000103624	0.00378568
Rasgrp3	-1.68012	0.000110316	0.0040018
Platr22	4.01677	0.000110388	0.0040018
Ly86	-1.27454	0.0001135	0.00409881
Unc5a	-1.21214	0.000115193	0.00415201
Atp1b2	-2.70434	0.000117533	0.00422828
Rab3il1	-1.05432	0.000119066	0.00424523
Hpgds	-1.6711	0.000119234	0.00424523
Cdk18	1.85583	0.00011983	0.00424523
Smpdl3b	2.14891	0.000120008	0.00424523
Slc2a13	-1.3366	0.000121454	0.00426942
Gm13261	6.1611	0.000121758	0.00426942
Dppa4	6.64729	0.000121848	0.00426942
Akap12	-1.96241	0.000126887	0.00443775
Slc6a7	5.93568	0.000132264	0.00459651
Ston1	-1.21166	0.000132402	0.00459651
mt-Tn	1.93153	0.000136083	0.00470696
Map2	-1.4594	0.000138445	0.00477118
Kcna5	-3.81011	0.000144255	0.0049533
Spint2	3.32411	0.000147998	0.00504506
mt-Tg	5.58047	0.000148366	0.00504846
Clca2	-2.15677	0.000151863	0.00512872
Vit	6.04077	0.000153971	0.00518305
Gm4951	2.66013	0.00015549	0.00522486
Rnf43	5.9859	0.000156936	0.00525471
Prr33	1.66255	0.000157519	0.00526235
Myh1	-1.39545	0.000157723	0.00526235
1700025N21Rik	2.78867	0.000161303	0.00537231
Nat8f2	5.93563	0.000163592	0.00540141
Bpgm	-1.10798	0.000163896	0.00540141
Krt14	5.02206	0.000164222	0.0054027
Gm3235	1.71375	0.000165169	0.00542441
Abca9	-1.27111	0.00016706	0.00547695
Siglec1	-1.21296	0.000168292	0.00550776
Selplg	-1.0245	0.000170129	0.00555824
Dock10	-1.00328	0.000173502	0.00565861
Aldh1a2	3.42287	0.000175916	0.00572743
Nat8f5	3.64096	0.000180623	0.00587057
6430550D23Rik	5.44894	0.000182292	0.00591462
Sh3d21	-1.46331	0.000185269	0.00597081
Gm49539	1.78441	0.000185291	0.00597081
Adamtsl5	1.56369	0.000187274	0.00601414
Rnf144a	-1.51836	0.000188249	0.00602631
CT010445.1	1.5143	0.000189978	0.00606994
Eef1akmt3	5.14238	0.000192595	0.00611628
Gm43430	2.14875	0.000194765	0.00616025
Prl2c3	2.68456	0.000198892	0.00626975
Tbc1d16	-1.85857	0.000201827	0.0063352
Gypa	-2.81817	0.000202184	0.0063352
Lyl1	-1.73843	0.000202312	0.0063352
Cotl1	-1.13145	0.000204249	0.00638524
Suox	1.18134	0.000206229	0.00642584
Kif26a	-2.07403	0.000207658	0.00645969
Kit	-1.64738	0.000208707	0.00648161
Col4a2	-1.13703	0.000213565	0.00658906
Crebl2	1.01279	0.000215667	0.00664304
Peli2	-1.33427	0.000218179	0.00668764
Rundc3b	-1.57722	0.000218952	0.00670044
Tmem26	2.49743	0.000219447	0.00670469
Tmem204	-2.34903	0.000220661	0.00673087
Ldhb	-1.04212	0.00022117	0.0067355
Irgm2	1.41038	0.000227119	0.0068944
Platr16	4.30233	0.000232984	0.00704971
Blnk	-1.74176	0.000240379	0.00721559
Olfml3	-1.18454	0.000241557	0.0072394
Ms4a6c	-1.1618	0.000244337	0.00726764
Pfkfb3	-1.00676	0.000244402	0.00726764
Ccl8	2.77352	0.000244457	0.00726764
Dmp1	-1.17671	0.000251551	0.00742095
Ms4a6b	-1.04409	0.000256918	0.00756745
4632404H12Rik	1.26663	0.000258698	0.00760177
Gm43375	3.52406	0.00025889	0.00760177
Igfbp3	-1.09401	0.000263022	0.00771109
Saa1	2.92887	0.000264657	0.00774698
Hbegf	1.12105	0.00027067	0.0079107
Cacnb2	4.82134	0.00027616	0.00804904
H2-K1	1.15834	0.000276258	0.00804904
Ankrd1	1.61232	0.000280413	0.00813241
Klk9	5.95248	0.000281301	0.00813687
Ifng	5.93786	0.00028143	0.00813687
Dpep1	1.36125	0.000284098	0.00819164
Gm26981	5.95278	0.000284426	0.00819164
Gpr4	-1.97814	0.000284628	0.00819164
Gm44777	4.26001	0.000285299	0.00819843
Siglec15	4.90532	0.000288168	0.00824517
Zfp82	-5.8487	0.000289967	0.00828207
Arrb2	-1.06588	0.00029545	0.00840115
Arvcf	1.19339	0.000295473	0.00840115
Pde1c	-4.36422	0.000308853	0.00872892
Tifab	-1.39789	0.00030959	0.00873664
Slfn4	1.0775	0.000310069	0.00873708
Gm47283	1.11223	0.000312876	0.00878722
Gm17907	1.75178	0.000313247	0.00878722
Tlr7	-1.15134	0.000316264	0.00885869
Fdx1l	5.8372	0.000318309	0.00890274
Vamp5	1.16218	0.00032316	0.00901167
Emcn	-1.19423	0.000335671	0.00929947
S100g	5.76695	0.00034118	0.00938919
Gm29101	1.97957	0.000348826	0.00953428
Plxna4	-1.43499	0.000349323	0.00953428
Slc12a1	2.41397	0.000349487	0.00953428
Slc10a1	6.15618	0.000350402	0.00954541
Cd86	-1.3312	0.000351471	0.00956072
Usp18	1.59423	0.000358683	0.00970861
mt-Nd3	1.71936	0.000359859	0.00970861
Vwa1	-1.15036	0.000359998	0.00970861
Vgll3	1.57607	0.000361806	0.00972953
Hpdl	5.76056	0.000368529	0.00987692
Serpina3f	5.35363	0.000368859	0.00987692
Nos3	-1.28698	0.00037324	0.00998006
Ctla4	2.73223	0.000375346	0.0100222
Serpinb7	5.9031	0.000377489	0.0100509
Dcn	1.24041	0.000379738	0.0100965
Gpnmb	2.06661	0.00038041	0.0101001
Ston2	1.22607	0.000381093	0.0101041
B4galt2	1.78014	0.000382011	0.0101142
Esr1	-1.0289	0.000384908	0.0101685
Klhl35	5.95876	0.000386519	0.0101906
Aldh1l2	1.90609	0.000387137	0.0101926
Neat1	1.12299	0.000392091	0.010291
Gm45495	2.41904	0.000395768	0.0103492
Them6	1.44801	0.000397884	0.0103885
Gm39041	2.1798	0.000399999	0.0104293
Syt8	1.6916	0.000406663	0.0105738
Tnfsf10	1.60751	0.000408316	0.0106022
Large2	5.9365	0.000411663	0.0106744
Aoah	-1.303	0.000413244	0.0107006
Lrig3	1.11268	0.000421238	0.0108778
Serpina1b	4.70452	0.000430847	0.0110971
Arhgap30	-1.04598	0.000431886	0.0111071
Nkd1	-1.93184	0.000435382	0.0111513
Slc4a1	-2.85873	0.000437415	0.0111754
Gm17455	2.83302	0.000437505	0.0111754
Gzma	3.14073	0.000439512	0.0112114
Luzp4	6.30053	0.000441014	0.0112194
Dnah17	1.7099	0.000441978	0.0112287
Als2cl	1.31216	0.000446512	0.0113287
Dock8	-1.05547	0.000449775	0.0113961
Tes3-ps	2.44341	0.000454138	0.0114758
Serpina3h	5.75834	0.000459216	0.0115874
Gpr183	-1.78905	0.000464252	0.0116688
Arap2	1.00344	0.000480093	0.012003
Gm29361	1.84585	0.000487614	0.0121427
Rab27a	-1.1689	0.000488504	0.0121488
Ces1c	5.72664	0.000491639	0.0122107
Gpld1	3.65679	0.00049308	0.0122163
Sfxn4	3.79461	0.000493161	0.0122163
Ifit1	1.25864	0.000494101	0.0122235
Csf3	4.49033	0.000496474	0.01225
Olfm2	-4.854	0.000498774	0.0122907
Ccl11	1.69733	0.000500322	0.0123127
Gm9732	2.1579	0.000502063	0.0123395
Gpihbp1	-1.13278	0.00050379	0.0123658
Shc2	2.43652	0.000507764	0.0124425
Tagap	-1.19065	0.000509409	0.0124551
Runx1t1	-2.23207	0.000514572	0.012565
Dchs1	-1.37898	0.000515724	0.0125769
Gm12250	2.37606	0.000516404	0.0125772
Snora31	1.25768	0.000518487	0.0125881
Cish	1.10507	0.000519121	0.0125881
F5	1.99358	0.000519889	0.0125881
Zfp518b	2.58738	0.000520191	0.0125881
Tlr1	-1.46554	0.000531199	0.012838
Epgn	2.58183	0.000538414	0.0129957
5430416N02Rik	1.27664	0.000544618	0.0131286
9430031K09Rik	5.76838	0.000547388	0.0131617
Gm38248	5.25931	0.000575037	0.0137914
Ncf4	-1.27657	0.000578724	0.0138622
Sh2d1b1	-2.71073	0.00058133	0.0138745
Mir7678	4.56359	0.000582779	0.0138745
Npnt	-1.82724	0.000584392	0.0138745
Pag1	-1.11476	0.000593459	0.0140721
Gm44415	5.64995	0.000596118	0.0140911
Sox17	-2.15914	0.000596504	0.0140911
Pilra	-1.34089	0.000602681	0.0141811
Ms4a8a	1.97642	0.000603321	0.0141811
Mroh3	4.20155	0.000617653	0.0144638
Mrgprg	6.32622	0.000623311	0.01454
Dnajb5	1.40154	0.000623991	0.01454
Gm15798	6.27018	0.000628636	0.0146302
Notch4	-1.21111	0.000635225	0.0147471
Lyz1	-2.04575	0.00063618	0.0147511
Olfml2a	-2.03385	0.000640264	0.0147978
Sept4	-1.45598	0.000641336	0.0147978
Gm16907	1.86679	0.000655963	0.0151168
A930006L05Rik	5.65144	0.000661375	0.0152172
Ociad2	1.97561	0.000661931	0.0152172
Chil4	6.21237	0.000664904	0.0152303
Spaca6	1.04553	0.000664928	0.0152303
Igfbp5	-2.27084	0.000670619	0.0153234
Gm14636	1.44999	0.00067645	0.0154193
Gm47536	6.20238	0.000681042	0.0155052
Cd22	-1.85581	0.000682638	0.0155228
Arhgap45	-1.13916	0.000696252	0.0157564
Rapgef5	-1.38251	0.000711047	0.0160526
A530013C23Rik	2.739	0.000721324	0.0162457
Prex2	-1.17593	0.00072385	0.0162832
Hunk	2.89621	0.000734375	0.0163929
6720464F23Rik	5.25876	0.000740932	0.0164709
Tlr8	-1.31261	0.000764299	0.0169503
Cspg4	-1.24621	0.000796993	0.0175473
Capns2	1.59382	0.000798049	0.0175473
Gm26797	4.3847	0.000803917	0.0175667
P2ry13	-1.33518	0.000815598	0.0177538
Nipal4	-1.73775	0.000826918	0.0179616
Ptprn	-1.49787	0.000827988	0.0179616
Pgam2	-1.57445	0.000830911	0.018004
Maged2	1.11016	0.000831995	0.0180068
Gm43051	5.86121	0.000838579	0.0181077
Bdkrb1	2.22849	0.000841367	0.0181472
Pik3cd	-1.04814	0.000861436	0.0184743
Wwc1	1.36424	0.000866181	0.0185339
Mfsd6	1.10542	0.00087212	0.0186166
Vmn2r89	5.695	0.000873007	0.0186166
Gm7467	5.56855	0.000905181	0.0191726
Fam83a	1.0843	0.000924629	0.0195187
Serpina3k	2.05222	0.000930735	0.0196037
Mmp9	-1.1216	0.000938789	0.0197513
Fgd5	-1.54528	0.000942124	0.0197773
Il2rb	2.16733	0.000958242	0.0200018
Gm13481	5.66807	0.000958379	0.0200018
Slc22a23	-1.03209	0.00096173	0.0200018
Smoc1	2.18297	0.000963432	0.0200018
Cd300c2	-1.20811	0.000966992	0.0200316
Mfng	-1.61358	0.000976452	0.0202054
Naip2	-1.12191	0.000980806	0.0202732
Gm11266	2.58894	0.00101489	0.0208633
Adra1b	-1.14093	0.00104097	0.0212835
H2-Q4	1.18729	0.00104921	0.0214287
Olfm1	-1.30686	0.00105886	0.0215967
Bsn	1.52253	0.00106012	0.0215967
Il18bp	1.06966	0.00106478	0.0216104
Atp2c2	-3.62658	0.0010667	0.0216104
Gm13940	4.62764	0.00106728	0.0216104
Adgb	-1.5048	0.00107372	0.0216942
Cd209e	3.07056	0.00107801	0.0217575
Sox8	-4.49927	0.00111004	0.0222373
H2-Q6	1.97165	0.00111891	0.0223475
Tbkbp1	-1.20308	0.00111909	0.0223475
Gm32618	1.89344	0.00112286	0.022399
Cbr3	-1.93481	0.00113768	0.0226173
Ttc30a1	2.0741	0.0011386	0.0226173
Steap1	1.23942	0.00116512	0.0230954
Gm44214	5.50876	0.00117939	0.0233048
Cldn5	-1.35175	0.00118189	0.0233297
Prss8	4.83854	0.00119378	0.0234416
Mest	-1.2011	0.00120556	0.0235993
AI480526	2.06863	0.0012485	0.0242385
Nhsl2	-1.29925	0.00126192	0.0244487
Cyth3	-1.07296	0.00127311	0.024604
Pde10a	1.81545	0.00129642	0.0249122
Rtp4	1.10431	0.00130182	0.024956
Egfl7	-1.05739	0.00130267	0.024956
Klk10	3.25095	0.00133331	0.0254137
Cdsn	2.43964	0.00134025	0.0254945
Sntb1	-2.29881	0.00135382	0.0256749
Neurl1b	1.00059	0.0013558	0.0256866
Adamts15	1.7636	0.00136248	0.0257623
Gm38336	6.1558	0.00136253	0.0257623
Tenm3	-1.00435	0.00139252	0.0262503
Spi1	-1.10335	0.00140865	0.026475
Gm29397	-1.4517	0.00141655	0.0265865
Trem1	-1.14732	0.0014174	0.0265865
Wdfy4	-1.30171	0.0014252	0.0267061
Rgs4	-1.99992	0.00143406	0.0267693
Fam234b	-1.02272	0.00143425	0.0267693
Gm13171	5.63347	0.00144275	0.0268517
Kcnk5	3.60029	0.00144436	0.0268517
Arhgap26	-1.00609	0.00147061	0.0272859
Gm22595	5.56505	0.00148241	0.0274676
Gm6093	2.98774	0.00148468	0.0274676
Treml2	-1.45222	0.00148633	0.0274676
Ggct	1.39618	0.00148654	0.0274676
Gpr34	-1.42244	0.00148769	0.0274676
Gm17315	4.94889	0.00149796	0.0276302
Gimap4	-1.2791	0.00150554	0.0277158
Oas3	1.55431	0.00152204	0.0279648
Sh3gl3	-1.21006	0.00152455	0.0279838
Clec10a	2.29688	0.00152772	0.0280147
Zfp420	1.09245	0.00155842	0.0285055
Pla2g2e	5.48518	0.00155903	0.0285055
Nlrp4e	6.32382	0.00156412	0.0285433
Tmem252	-1.56558	0.00157046	0.0286314
Tnfsf8	-1.55479	0.0015768	0.028719
AC129214.2	3.23528	0.00158462	0.0288336
Gm8004	5.5675	0.00159902	0.0289869
Gpm6b	3.00856	0.00159919	0.0289869
Slc16a7	-1.58854	0.00162331	0.0293677
Pcdhb14	1.15777	0.00163179	0.0294927
Igfbp2	-1.35811	0.00166711	0.0300733
Gm9845	-3.77741	0.00168352	0.0302825
Il11	2.59596	0.00170759	0.0305968
Gm20541	5.93945	0.00172976	0.0308493
Armcx2	-1.32886	0.0017596	0.0313223
Eya4	-1.75841	0.00178313	0.0316812
Gm26843	2.48029	0.00180187	0.0319841
Aspg	5.72685	0.00180531	0.032015
Zc3h8	1.30683	0.00181787	0.0321771
Cds1	-1.8545	0.00183797	0.0324483
Pcdh12	-1.38289	0.00184007	0.0324483
Ticam2	-1.37147	0.0018773	0.0330549
Gm17103	3.52459	0.00188126	0.0330746
Trib3	1.20234	0.00189706	0.0331887
Grb14	-1.13248	0.00190961	0.0333316
Gzmd	3.46979	0.00191291	0.0333582
Irgm1	1.19131	0.00191573	0.0333765
Glp1r	-1.71746	0.0019249	0.0335054
Faim2	2.29129	0.00192863	0.0335311
Plxdc2	-1.43956	0.00192994	0.0335311
Stat1	1.22629	0.00193314	0.0335558
Cgn	5.57875	0.00194406	0.0337144
Klrg2	-1.85529	0.00195297	0.0338066
Prg4	2.37759	0.00196058	0.0338996
Gbp2	1.85915	0.00196193	0.0338996
Gm10382	1.4682	0.00198268	0.034213
Mat1a	4.77465	0.00199467	0.0343707
Zbtb46	1.19306	0.00199727	0.034384
G930009F23Rik	1.38454	0.00201753	0.0347012
Aoc2	1.5897	0.00202818	0.0348207
H2-T10	1.13559	0.0020495	0.0351228
Cyp24a1	8.17326	0.00205663	0.0351811
Greb1	1.74873	0.00209713	0.0358195
Bpi	-4.12913	0.00209775	0.0358195
Gm43162	5.10823	0.00210771	0.0359245
Klk8	2.33602	0.00213702	0.0362116
Il10	1.04545	0.002138	0.0362116
C6	1.95398	0.00214101	0.0362299
Epha3	1.61854	0.00214925	0.0363368
Atp6v0a4	5.42392	0.00215166	0.0363449
Bpifb1	5.43967	0.00216723	0.0364773
Gm14376	4.94037	0.00218094	0.0366752
Gabbr2	-3.51582	0.00218341	0.0366799
Flt4	-1.24	0.00218511	0.0366799
Rccd1	1.03011	0.00219854	0.0368398
Gm13785	5.96963	0.00221004	0.0369667
Upk3b	5.91688	0.00221593	0.0370324
Gm5970	5.5017	0.00222724	0.0371821
Firre	1.07186	0.00222884	0.0371821
Col8a2	-2.75153	0.00225382	0.0375159
Spry4	-1.01927	0.00232987	0.0386284
Gm48967	5.41047	0.00234249	0.0387694
Car12	1.7068	0.00239389	0.0394814
Adamts9	-1.18888	0.00241678	0.0396991
Acer2	-1.93046	0.00241945	0.0396991
Muc1	1.48129	0.00242055	0.0396991
Gm11914	-1.22194	0.00242183	0.0396991
Bfsp1	3.24985	0.00242673	0.0397449
Aebp1	1.85745	0.00244595	0.0399959
Stac	2.38	0.0024463	0.0399959
Serpina1c	5.87435	0.00246949	0.0403399
Fjx1	2.60244	0.00248577	0.0405067
Mecom	-1.29027	0.00248668	0.0405067
Eno2	1.00515	0.00248829	0.0405067
Vmn1r43	3.22525	0.00249875	0.0405173
Ptpro	-1.29509	0.00252059	0.040786
CT009567.1	5.20254	0.0025287	0.0408212
Mmp15	-1.00378	0.00252926	0.0408212
5930430L01Rik	1.60889	0.00253804	0.040916
Parvg	-1.14699	0.00253948	0.040916
Kcnq1ot1	1.15852	0.00258576	0.0414416
Layn	1.23336	0.00259379	0.0414721
Mmp1a	-2.41915	0.00260245	0.04154
Csf3r	-1.11527	0.00261468	0.0416647
Sis	4.07844	0.00262114	0.0417
6720489N17Rik	2.5079	0.00262191	0.0417
Gm28187	2.38405	0.00262353	0.0417
Kalrn	-1.39253	0.00262605	0.0417049
Gm43127	5.55304	0.00264089	0.0418348
Kcnip3	-2.16955	0.00264937	0.0419339
Clic5	-2.87807	0.00265549	0.0419944
Ank2	-1.32579	0.00265765	0.0419944
Gm42872	5.49346	0.00268946	0.0423904
Bcl2a1a	-1.87202	0.00270234	0.0425579
Mcoln2	1.7268	0.00271058	0.0426164
Trpc3	-5.83666	0.00272731	0.0428438
Ighd	-3.01447	0.0027474	0.0431041
Krt13	3.78159	0.00275232	0.0431041
Gm12216	1.38384	0.00278373	0.0434404
Pkib	-1.15996	0.00279239	0.0435036
Phkg1	3.51785	0.00280509	0.0436654
Gm10701	5.29941	0.00286371	0.0444677
Bambi	-1.33989	0.00288728	0.0447599
Cyp2u1	1.1652	0.00289158	0.0447897
Dusp13	-1.89791	0.00291785	0.0450251
Gm16365	3.25067	0.00291874	0.0450251
Ptpn7	-1.40884	0.00294452	0.0453326
Fam213b	-1.19342	0.0029492	0.045347
Pmaip1	-1.09707	0.00295251	0.0453608
Gm6994	5.58683	0.002961	0.0454542
Nr2c2ap	1.02271	0.00297175	0.0455797
Nkg7	2.80012	0.00297401	0.0455797
AC151284.1	2.06242	0.003007	0.045936
Gm37607	5.28285	0.0030229	0.0460669
Msr1	-1.00515	0.00305962	0.0465512
Rasal3	-1.57338	0.00307846	0.0468
Mgst2	1.45525	0.00308422	0.0468498
Alox15	-3.48491	0.00314802	0.0476271
Zc3h12b	3.41845	0.00316231	0.0477821
Igtp	1.72847	0.00317797	0.0479263
Crispld1	-1.667	0.00319536	0.0481116
Tmie	2.93604	0.0032155	0.0483763
Gm42688	2.81391	0.00325009	0.0487799
Col25a1	3.50675	0.00325666	0.0488396
4930544F09Rik	5.90761	0.0032699	0.0489991
Hs3st5	-1.57173	0.00330292	0.0494153
Fetub	2.08736	0.0033065	0.0494297
Pdcd1lg2	3.26252	0.00331802	0.0495234
F3	1.07726	0.00332431	0.049578
B3galt1	-2.82172	0.00333128	0.0496234
1700006J14Rik	1.40299	0.00334524	0.049772

## Sheet: Figure 2D
Il24 fold change
Tumor number	EtOH	Calcipotriol
tumor-1	0.900324	28.3817
tumor-2	0.764398	29.1632
tumor-3	0.344823	28.6904
tumor-4	0.732331	26.7259
tumor-5	0.729188	27.4111
tumor-6	0.746418	30.0609
tumor-7	3.23405	14.0757
tumor-8	3.26895	13.9789
	EtOH	Calcipotriol
Average	1.34	24.81
SD	1.19	6.733
p-value, Mann-Whitney U test
Il24 fold change	EtOH vs Calcipotriol		p =	0.0002

## Sheet: Figure 3B and C
PyMt breast tumor growth in WT and TslprKO mice subjected to calcipotriol versus EtOH treatments, with or without CD4+ T cell depletion
Day	WT+ EtOH+IgG (n = 6)						WT+Calcipotriol+IgG (n = 7)							WT+Calcipotriol+αCD4 Ab (n = 7)							TSLPRko+Calcipotriol+IgG (n = 7)
	tumor-1	tumor-2	tumor-3	tumor-4	tumor-5	tumor-6	tumor-1	tumor-2	tumor-3	tumor-4	tumor-5	tumor-6	tumor-7	tumor-1	tumor-2	tumor-3	tumor-4	tumor-5	tumor-6	tumor-7	tumor-1	tumor-2	tumor-3	tumor-4	tumor-5	tumor-6	tumor-7
7	0.162	0.1	0.119	0.113	0.184	0.162	0.064	0.121	0.119	0.081	0.113	0.094	0.126	0.113	0.153	0.113	0.088	0.151	0.113	0.18	0.162	0.281	0.153	0.18	0.129	0.189	0.153
9	0.211	0.18	0.201	0.153	0.196	0.288	0.1	0.129	0.171	0.126	0.113	0.135	0.148	0.159	0.222	0.281	0.135	0.166	0.18	0.384	0.18	0.281	0.245	0.222	0.245	0.245	0.403
11	0.211	0.18	0.211	0.233	0.221	0.288	0.138	0.129	0.125	0.196	0.133	0.144	0.113	0.254	0.294	0.444	0.294	0.347	0.309	0.506	0.245	0.32	0.257	0.222	0.281	0.294	0.384
13	0.211	0.245	0.232	0.239	0.227	0.446	0.144	0.163	0.191	0.169	0.18	0.221	0.168	0.488	0.306	0.486	0.403	0.434	0.787	0.828	0.281	0.32	0.257	0.272	0.5	0.384	0.403
15	0.281	0.352	0.262	0.264	0.262	0.559	0.123	0.201	0.176	0.179	0.189	0.179	0.196	0.522	0.328	0.746	0.5	0.434	0.847	0.721	0.29	0.352	0.265	0.272	0.5	0.434	0.403
18	0.289	0.352	0.368	0.32	0.295	0.615	0.118	0.208	0.191	0.221	0.162	0.413	0.207	0.827	1.606	1.127	1.139	0.8	1.411	1.08	0.371	0.51	0.486	0.448	0.7	0.501	0.7
20	0.466	0.466	0.675	0.353	0.546	1.437		0.162		0.389		0.444	0.288								0.4	0.787	0.555	0.448	1.352	0.756	1.224
23	0.486	0.6	0.847	0.6	1.372			0.167		0.5											0.936	1.08	1.008	1.008	1.666	1.372	1.69
p-value, two-way ANOVA
Tumor growth	WT+ EtOH+IgG vs WT+Calcipotriol+IgG					p =	0.0126
	WT+Calcipotriol+αCD4 Ab vs WT+Calcipotriol+IgG					p <	0.0001
	TSLPRko+Calcipotriol+IgG vs WT+Calcipotriol+IgG					p <	0.0001

## Sheet: Figure 3E
CD4+ T cells/high-power field (HPF) in tumor section
tumor number-field number	EtOH+IgG	Calcipotriol+IgG	Calcipotriol+αCD4 Ab
tumor-1-1	9	47	0
tumor-1-2	5	37	0
tumor-1-3	14	32	1
tumor-1-4	10	15	0
tumor-1-5	2	32	0
tumor-2-1	0	53	3
tumor-2-2	2	53	1
tumor-2-3	1	36	0
tumor-2-4	1	35	5
tumor-2-5	0	62	0
tumor-3-1	0	46	0
tumor-3-2	1	30	1
tumor-3-3	3	11	1
tumor-3-4	5	21	4
tumor-3-5	0	19	1
	EtOH+IgG	Calcipotriol+IgG	Calcipotriol+αCD4 Ab
Average	3.533	35.27	1.133
SD	4.307	14.92	1.598
p-value, one-way ANOVA
CD4+ T cells/ HPF	EtOH+IgG vs Calcipotriol+IgG		p <	0.0001
	Calcipotriol+αCD4 Ab vs Calcipotriol+IgG		p <	0.0001
	EtOH+IgG vs Calcipotriol+IgG		p =	0.07477

[truncated: 22 more sheets: Figure 3F, Figure 3G, Figure 4B, Figure 4D, Figure 4E, Figure 4G, Figure 4H and I, Figure 5D and E, Fiugre 6A, Figure 6B, Figure 6C, Figure 6D, Figure S1, Figure S2A, Figure S2B, Figure S3, Figure S4B, Figure S4D and E, Figure S5B, Figure S6A …]
